# Supplementary material for: Elevated δ15N Linked to Inhibited Nitrification Coupled to Ammonia Volatilization in Sediments of Shallow Alkaline‐Hypersaline Lakes
Source: Geobiology. 2025 Apr 4;23(2):e70018. doi: 10.1111/gbi.70018 (PMC11970551; doi:10.1111/gbi.70018)
Supplement: Supplementary file 1 — Data S1. [file GBI-23-e70018-s001.zip]

Archive with 2 entries (2 files):
- Tables_S1-S4.docx
- Tables_S1-S4.xlsx
