# Supplementary material for: Elevated δ15N Linked to Inhibited Nitrification Coupled to Ammonia Volatilization in Sediments of Shallow Alkaline‐Hypersaline Lakes
Source: Geobiology. 2025 Apr 4;23(2):e70018. doi: 10.1111/gbi.70018 (PMC11970551; doi:10.1111/gbi.70018)
Supplement: Supplementary file 1 — Data S1. [file GBI-23-e70018-s001.zip › Tables_S1-S4.xlsx]

## Sheet: Table S1
Table S1 Stable isotope ratio values (δ15N, δ13Corg, δ13Ccarb, and δ18Ocarb) from all sample sites. Reproducibilities (1SD) are: ± 0.5‰ or better for δ15N and δ13Corg, except for sample “NL-8” which showed ± 1.2‰; ± 0.1‰ or better for δ13Ccarb and ± 0.2‰ or better for δ18Ocarb.
	δ15N	δ13Corg	δ13Ccarb	δ18Ocarb (VSMOW)	depth cm
Cantara South:
CS1	6.87069	-16.3883	-0.308837	33.6227	0 – 2
CS2	7.20479	-17.6769	0.466223	34.4521	2 – 4
CS3	7.48488	-18.3298	0.691933	34.8713	4 – 6
CS4	8.04205	-18.9391	0.724882	35.3901	6 – 8
CS5	8.06106	-19.0738	0.673519	35.3149	8 – 10
CS6	10.1032	-19.4945	0.0389745	35.835	10 – 12
CS7	9.21934	-19.0937	0.0764886	35.5734	12 – 14
CS8	9.23562	-18.7284	0.0415549	35.1275	14 – 16
CS9	9.59152	-18.3754	0.17	35.1958	16 – 18
CS10	8.98036	-17.6171	0	35.3164	18 – 20
CS11	8.03388	-17.4369	0.220422	34.7814	20 – 22
CS12	5.88543	-16.6787	0.368411	35.3126	22 – 24
CS13	7.30938	-17.5047	0.33	34.9209	24 – 26
Dolomite Lake:
DL1	7.9221	-22.5534	-2.57006	36.8671	0 – 2
DL2	8.67526	-22.7928	-2.85297	37.2572	2 – 4
DL3	9.3655	-22.4753	-3.2162	36.3153	4 – 6
DL4	8.74519	-21.8373	-2.90286	35.9719	6 – 8
DL5	8.57238	-21.622	-2.10055	36.0351	8 – 10
DL6	9.06084	-20.8331	-1.7204	35.8902	10 – 12
DL7	8.67327	-20.689	-1.53246	35.913	12 – 14
DL8	8.33764	-20.8752	-1.23773	36.4326	14 – 16
DL9	8.93298	-20.7339	-1.22831	35.8396	16 – 18
DL10	6.73541	-21.0496	-0.840835	35.9751	18 – 20
DL11	8.35562	-21.0054	-0.824067	35.8028	20 – 22
DL12	7.32875	-21.3338	-0.619654	36.5173	22 – 24
DL13	5.73852	-20.5345	0.652348	35.6017	24 – 26
DL14	3.95949	-20.6645	1.14304	35.6463	26 – 28
DL15	5.56371	-21.833	0.34	35.6925	28 – 30
DL16	3.82763	-20.8769	0.580704	36.0857	30 – 32
Halite Lake:
HL1	10.7369	-20.2691	3.10999	34.7519	0 – 2
HL2	12.8755	-20.9209	3.55526	34.7327	2 – 4
HL3	12.8066	-19.4729	4.14383	35.1251	4 – 6
HL4	13.078	-19.6199	5.04099	35.0157	6 – 8
HL5	13.2377	-19.6159	4.80763	35.5584	8 – 10
HL6	14.7443	-19.5668	4.54026	34.6133	10 – 12
HL7	17.9133	-20.6899	4.23507	34.989	12 – 14
HL8	17.6359	-20.2892	4.4578	34.2737	14 – 16
HL9	17.7925	-19.05	3.67871	34.3674	16 – 18
HL10	17.6677	-19.4326	3.39048	33.7784	18 – 20
HL11	17.9023	-19.3223	3.13179	33.7178	20 – 22
HL12	16.8378	-20.0254	2.42208	33.4415	22 – 24
HL13	18.3204	-20.3839	1.67341	33.4782	24 – 26
HL14	17.6068	-20.3063	1.52285	33.2068	26 – 28
HL15	18.5798	-21.0398	0.666128	33.3715	28 – 30
Mini Dolomite:
MD1	8.59104	-20.7051	1.27168	36.0987	0 – 2
MD2	9.31404	-21.1932	1.28336	36.9944	2 – 4
MD3	10.2229	-21.7648	1.35448	36.6409	4 – 6
MD4	10.6431	-22.0762	0.643659	35.7919	6 – 8
MD5	10.0492	-21.1357	0.196245	35.2693	8 – 10
MD6	10.4364	-20.6703	-0.124085	34.5866	10 – 12
MD7	10.8821	-20.7103	0.0647134	34.5647	12 – 14
MD8	10.5968	-20.0044	0.397534	34.6493	14 – 16
MD9	10.4285	-20.5271	0.738282	35.7265	16 – 18
MD10	10.0991	-19.7051	1.16135	35.5455	18 – 20
North Stromatolite:
NS1	8.98229	-22.3626	1.44542	34.6747	0 – 2
NS2	9.60509	-22.7903	1.78016	35.6001	2 – 4
NS3	11.6412	-24.7962	1.70348	35.3293	4 – 6
NS4	11.9373	-25.6744	1.49275	35.9692	6 – 8
NS5	12.0293	-24.3566	1.31051	34.7527	8 – 10
NS6	12.9056	-24.7428	1.54596	34.1986	10 – 12
NS7	13.7319	-23.2614	1.53148	34.0631	12 – 14
NS8	14.028	-22.6879	1.74772	35.3669	14 – 16
NS9	12.7836	-23.4098	1.96266	35.0186	16 – 18
NS10	13.4237	-23.4757	1.65335	35.4158	18 – 20
NS11	13.6778	-22.4773	2.66153	35.6384	20 – 22
NS13	11.7312	-21.9506	2.06625	35.2125	24 – 26
NS14	10.3808	-23.287	1.25596	36.9889	26 – 28
NS15	9.4505	-21.6662	1.13225	36.0304	28 – 30
Lagoon:
OC1	7.46954	-25.3477	-0.272645	32.2146	0 – 2
OC2	6.91197	-25.3901	-0.998242	32.5114	2 – 4
OC3	7.40167	-24.4666	-1.04016	32.6662	4 – 6
OC4	6.17939	-25.1875	-0.976124	31.7251	6 – 8
OC5	6.91476	-25.2196	-0.535323	32.0124	8 – 10
OC6	8.16397	-25.0763	-1.05219	30.5627	10 – 12
OC7	7.59624	-25.1264	0.00984574	31.8568	12 – 14
OC8	7.44343	-25.7251	0.812863	31.7657	14 – 16
OC9	6.51082	-24.6234	0.824091	32.1337	16 – 18

## Sheet: Table S2
Table S2 Nitrogen and carbon contents (TNdecarb, TIC, TOC, and C/N) of all sample sites in this study. Reproducibilities (1SD) are: ± 0.06% or better for TNdecarb, better than ± 0.1% for both TIC and TOC. C/N (mol/mol) is derived directly from measurement of decarbonated materials combusted in an elemental analyzer prior to isotope ratio measurement; it is not the ratio of TOC to TNdecarb.
Identifier	TNdecarb (wt%)	TIC (wt%)	TOC (wt%)	C/N (mol/mol)	Depth range (cm)
Cantara South:
CS1	1.18474	6.44166	7.26834	24.6293	0 – 2
CS2	0.137941	7.73411	1.13053	16.3722	2 – 4
CS3	0.0856998	8.39174	0.834892	16.0401	4 – 6
CS4	0.0494699	8.87734	0.27918	14.9729	6 – 8
CS5	0.0335647	9.00571	0.419992	15.039	8 – 10
CS6	0.179855	9.28877	0.984725	13.5906	10 – 12
CS7	0.348546	9.55312	0.725568	14.2852	12 – 14
CS8	0.330741	9.50114	0.894456	14.931	14 – 16
CS9	0.236635	9.36748	0.692122	16.7407	16 – 18
CS10	0.318269	8.88796	1.09095	17.3758	18 – 20
CS11	0.490478	8.98089	1.29165	18.9863	20 – 22
CS12	1.10468	8.54096	2.81106	17.1909	22 – 24
CS13	0.646537	8.79992	1.49202	18.5049	24 – 26
Dolomite Lake:
DL1	0.0740751	10.25	0.52407	12.7007	0 – 2
DL2	0.0463309	10.39	0.28516	13.0987	2 – 4
DL3	0.0417888	10.2	0.12449	14.5483	4 – 6
DL4	0.0564545	9.18	0.78422	14.7324	6 – 8
DL5	0.0382883	8.85	0.456428	16.0449	8 – 10
DL6	0.0574253	8.25	0.480174	16.5468	10 – 12
DL7	0.0311459	8.66	0.213511	16.5269	12 – 14
DL8	0.0132682	8.29	0.437016	20.0482	14 – 16
DL9	0.00963686	8.25802	0.106121	20.3583	16 – 18
DL10	0.0219288	8.45093	-0.0415668	18.3473	18 – 20
DL11	0.0228984	9.25054	0.00386224	19.0257	20 – 22
DL12	0.019328	9.13398	0	20.3575	22 – 24
DL13	0.0119684	6.07916	0.180716	19.645	24 – 26
DL14	0.0204953	4.253	0.304043	23.5681	26 – 28
DL15	0.00679541	5.40588	0.23336	22.0468	28 – 30
DL16	0.00503327	2.07018	0.0211237	23.6016	30 – 32
Halite Lake:
HL1	0.1496	6.53	1.54824	10.2807	0 – 2
HL2	0.0805092	6.09	0.913688	12.448	2 – 4
HL3	0.27729	8.59	0.758117	11.1478	4 – 6
HL4	0.399137	8.02	0.837823	11.8723	6 – 8
HL5	0.638492	7.96	0.989308	11.1663	8 – 10
HL6	0.708072	7.47	1.26443	11.6205	10 – 12
HL7	0.240074	8.03	0.941152	13.4174	12 – 14
HL8	0.593335	8.22	1.01825	13.2358	14 – 16
HL9	1.66802	8.48	1.24018	12.9471	16 – 18
HL10	0.334817	8.73	1.25356	13.4975	18 – 20
HL11	0.477208	8.74	1.12924	13.2094	20 – 22
HL12	0.842708	8.66	0.895619	15.7631	22 – 24
HL13	0.556051	8.21	1.45541	16.8814	24 – 26
HL14	0.736357	7.58	2.13892	18.2674	26 – 28
HL15	0.705302	7.78	1.12615	18.8417	28 – 30
Mini Dolomite:
MD1	0.0366125	8.71	0.961113	17.6982	0 – 2
MD2	0.154755	10.05	1.02881	18.3153	2 – 4
MD3	0.0817032	9.45	1.10419	16.2445	4 – 6
MD4	0.0636501	8.98	0.57788	13.8259	6 – 8
MD5	0.149268	9.08	1.02984	13.7727	8 – 10
MD6	0.14963	9.02	0.734998	15.5963	10 – 12
MD7	0.144	8.84	0.740181	15.6667	12 – 14
MD8	0.144376	8.4	1.05084	16.359	14 – 16
MD9	0.108854	9.36	0.64886	16.3265	16 – 18
MD10	0.0465521	9.78	0.44475	18.2529	18 – 20
North Stromatolite:
NS1	0.0567984	8.38953	0.305349	13.1433	0 – 2
NS2	0.0432487	8.44186	0.43658	16.3931	2 – 4
NS3	0.0437097	8.07558	0.387294	17.3615	4 – 6
NS4	0.0453702	7.9593	0.39699	19.7853	6 – 8
NS5	0.0321315	7.61	0.177108	18.3201	8 – 10
NS6	0.0325221	7.9	0.384748	20.9052	10 – 12
NS7	0.0357644	8.45	0.330255	19.8084	12 – 14
NS8	0.0343005	8.42	0.204542	19.3692	14 – 16
NS9	0.0590256	8.75	0.317498	19.2884	16 – 18
NS10	0.0445273	8.89	0.13086	19.8483	18 – 20
NS11	0.0557802	9.46	0.173686	20.2627	20 – 22
NS13	0.0187046	8.51	0.099381	21.8694	24 – 26
NS14	0.027447	8.12	0.48586	22.9681	26 – 28
NS15	0.04643	7.66	0.717591	21.3448	28 – 30
Lagoon:
OC1	0.164883	2.36	2.09406	14.0292	0 – 2
OC2	0.218111	3.43	2.09785	12.8577	2 – 4
OC3	0.0347745	3.35	0.670461	13.9504	4 – 6
OC4	0.022047	2.99	0.523315	15.9285	6 – 8
OC5	0.0112525	2.3	0.351967	17.505	8 – 10
OC6	0.0185841	2.87	0.278386	16.014	10 – 12
OC7	0.0111149	2.37	0.198059	18.0225	12 – 14
OC8	0.0060919	1.81	0.192938	16.3639	14 – 16
OC9	0.00528291	2.23	0.113149	15.7851	16 – 18

## Sheet: Table S3
Table S3 All reported ICP-MS major element abundances (Na, Mg, K, Ca, and Sr) in this study. Reproducibilities (1SD) are: ± 0.26% or better for Na; ± 0.86% or better for Mg; ± 0.32% or better for K; ± 1.04% or better for Ca; and ± 0.07% or better for Sr.
Identifier	Na (wt%)	Mg (wt%)	K (wt%)	Ca (wt%)	Sr (wt%)	Depth range (cm)
Cantara South:
CS1	5.79473	4.51834	0.547701	11.6228	0.403861	0 – 2
CS2	1.05298	2.65655	0.232971	10.7665	0.23816	2 – 4
CS3	2.10132	6.36901	0.386418	18.7752	0.655052	4 – 6
CS4	3.5958	10.8161	0.50822	28.2479	1.06152	6 – 8
CS5	1.78318	5.73197	0.199896	13.9465	0.70445	8 – 10
CS6	3.19754	7.02358	0.207123	14.139	0.797679	10 – 12
CS7	3.86646	7.32474	0.341634	14.9663	0.801972	12 – 14
CS8	3.814	6.50747	0.356918	15.5542	0.538501	14 – 16
CS9	3.86294	6.68888	0.164642	15.4788	0.466223	16 – 18
CS10	4.39603	6.29089	0.172136	15.4417	0.790379	18 – 20
CS11	4.81241	6.65297	0.170097	16.2129	0.424393	20 – 22
CS12	5.52369	6.35646	0.280453	16.0805	0.456095	22 – 24
CS13	5.22553	7.18416	0.495548	16.0052	0.402929	24 – 26
Dolomite Lake:
DL1	0.905297	9.35793	0.237556	11.3022	0.217057	0 – 2
DL2	1.45326	9.34986	0.268717	11.5321	0.18181	2 – 4
DL3	1.81539	9.13741	0.0538983	11.6731	0.201546	4 – 6
DL4	2.52821	6.65992	0.234207	12.0126	0.230769	6 – 8
DL5	2.04978	5.24172	0.113943	12.0565	0.257781	8 – 10
DL6	1.67222	4.21364	0.0757796	12.6902	0.27608	10 – 12
DL7	1.76129	3.48628	0.00619297	13.4719	0.25361	12 – 14
DL8	1.56946	3.17096	0.126606	13.9614	0.263237	14 – 16
DL9	1.37959	2.68792	0.126526	12.9816	0.253225	16 – 18
DL10	1.64591	2.97403	0.0665489	17.028	0.26222	18 – 20
DL11	1.95294	3.83374	0	17.5956	0.27216	20 – 22
DL12	1.72465	3.1933	0.0762773	18.2066	0.258531	22 – 24
DL13	1.92781	1.334	0.14895	14.6195	0.269502	24 – 26
DL14	1.91177	0.922775	0.166207	10.3911	0.250961	26 – 28
DL15	1.79602	1.27796	0.157588	13.6398	0.180817	28 – 30
DL16	1.11549	0.456922	0.139229	4.81905	0.0884637	30 – 32
Halite Lake:
HL1	8.99163	4.82944	0.258287	10.2551	1.32263	0 – 2
HL2	4.94049	6.47616	0	7.37312	0.967848	2 – 4
HL3	5.08516	9.77345	0	9.95887	1.4906	4 – 6
HL4	6.63242	11.2686	0.191893	7.24087	1.19264	6 – 8
HL5	6.84475	11.9472	0.12416	7.97861	1.2165	8 – 10
HL6	9.26831	11.0345	0.525892	9.16413	1.48548	10 – 12
HL7	9.55974	13.5592	0.647294	10.8907	1.52793	12 – 14
HL8	8.42836	12.1131	0.729319	10.4773	1.47152	14 – 16
HL9	9.56718	7.96128	0.974087	16.7892	2.14136	16 – 18
HL10	7.38241	3.16189	0.95708	16.2025	1.67712	18 – 20
HL11	6.82804	2.27962	0.840961	19.502	1.74843	20 – 22
HL12	7.58852	2.34273	0.743358	15.2748	1.31769	22 – 24
HL13	6.33127	1.82853	0.658047	13.6164	1.0976	24 – 26
HL14	6.26058	2.35435	0.953523	15.1688	1.67928	26 – 28
HL15	7.26692	2.23915	0.808329	13.4925	1.64936	28 – 30
Mini Dolomite:
MD1	1.06874	8.51679	0.237482	10.9604	0.641987	0 – 2
MD2	1.63222	11.4038	0.277834	11.9419	0.799254	2 – 4
MD3	2.09339	11.3594	0.416411	12.6161	0.756326	4 – 6
MD4	2.17926	9.29048	0.217017	12.1143	0.57214	6 – 8
MD5	2.66386	9.32427	0.232036	12.6946	0.45233	8 – 10
MD6	2.69969	7.61346	0.226057	11.725	0.382809	10 – 12
MD7	3.77637	9.55231	0.516666	14.7234	0.487977	12 – 14
MD8	3.29015	7.60948	0.307364	13.0304	0.439657	14 – 16
MD9	2.60102	6.85194	0.2829	15.0991	0.561688	16 – 18
MD10	2.25969	4.83622	0.341601	17.3579	0.628425	18 – 20
North Stromatolite:
NS1	1.54603	5.76294	0.158855	16.2487	1.78628	0 – 2
NS2	3.90662	7.19797	0.220102	23.0065	2.34736	2 – 4
NS3	3.6572	7.6666	0.239742	21.056	2.24669	4 – 6
NS4	3.38597	6.93669	0.257859	20.6851	2.15568	6 – 8
NS5	4.21534	8.82866	0.131057	21.6831	2.24599	8 – 10
NS6	2.42982	7.69086	0.190336	7.80347	0.602717	10 – 12
NS7	3.98987	11.2769	0.155147	12.4898	0.915572	12 – 14
NS8	2.9962	5.67535	0.312482	9.96043	0.877887	14 – 16
NS9	3.97542	7.66192	0.28391	19.0238	1.68539	16 – 18
NS10	1.40452	5.53107	0.105274	13.8695	1.59357	18 – 20
NS11	2.3434	5.94047	0.232617	13.7803	1.59118	20 – 22
NS13	1.828	3.02334	0.110906	9.45842	1.10393	24 – 26
NS14	4.99788	7.12087	0.200227	22.4503	2.69719	26 – 28
NS15	2.48996	4.53666	0.148144	13.6662	1.60931	28 – 30
Lagoon:
OC1	0.846888	0.492922	0.686904	3.82998	0.0783396	0 – 2
OC2	0.865995	0.500398	0.827069	5.42897	0.0936847	2 – 4
OC3	0.541432	0.382528	0.569454	5.22738	0.0901354	4 – 6
OC4	0.431011	0.340435	0.601604	4.6085	0.0728374	6 – 8
OC5	0.299026	0.280112	0.80308	3.69849	0.0473238	8 – 10
OC6	0.303746	0.23943	0.109186	5.12714	0.0516211	10 – 12
OC7	0.238434	0.136134	0.0859283	4.4147	0.0414847	12 – 14
OC8	0.281106	0.172717	0.133659	3.57049	0.0337456	14 – 16
OC9	0.330103	0.181336	0.0797358	5.36257	0.0516586	16 – 18

## Sheet: Table S4
Table S4 pH values recorded during the July 2018 sampling trip of this study, along with the highest pH values measured or calculated in previous studies.
Study site	Measured pH	Highest pH (previous study)
Cantara South lake	8.07	~9.7-10.2 (theoretical; von der Borch, 1965)
Dolomite lake	8.56	9.26 (measured; Wright, 1999)
Halite lake	7.59	7.82 (measured; Wright and Wacey, 2005)
Mini Dolomite lake	8.32	9.11 (measured; Wright and Wacey, 2005)
North Stromatolite lake	8.39	8.98 (measured; Raudsepp et al., 2022)
